# Supplementary material for: Resolving the Haplotype Complexity of Colorectal Cancer Genomes with Droplet Barcode Sequencing
Source: Life (Basel). 2026 May 22;16(6):874. doi: 10.3390/life16060874 (PMC13301505; doi:10.3390/life16060874)
Supplement: Supplementary file 1 [file life-16-00874-s001.zip]

Archive with 1 entries (1 files):
- life-4268901-supplementary.pdf
